# Supplementary material for: Functional hierarchy among different Rab27 effectors involved in secretory granule exocytosis
Source: eLife. 2023 Feb 21;12:e82821. doi: 10.7554/eLife.82821 (PMC9988257; doi:10.7554/eLife.82821)
Supplement: Figure 1—source data 1. [file elife-82821-fig1-data1.zip]

Archive with 16 entries (14 files):
- Figure 1-source data 1/
- Figure 1-source data 1/Figure 1-Source Data 1.pdf
- __MACOSX/Figure 1-source data 1/._Figure 1-Source Data 1.pdf
- Figure 1-source data 1/.DS_Store
- __MACOSX/Figure 1-source data 1/._.DS_Store
- Figure 1-source data 1/Figure 1-Source Data 1 original files/
- Figure 1-source data 1/Figure 1-Source Data 1 original files/.DS_Store
- __MACOSX/Figure 1-source data 1/Figure 1-Source Data 1 original files/._.DS_Store
- Figure 1-source data 1/Figure 1-Source Data 1 original files/Figure 1B ME8DKDKO rescued HA-MLPH actin.tif
- __MACOSX/Figure 1-source data 1/Figure 1-Source Data 1 original files/._Figure 1B ME8DKDKO rescued HA-MLPH actin.tif
- Figure 1-source data 1/Figure 1-Source Data 1 original files/Figure 1B ME8DKO rescued HA-MLPH.tif
- __MACOSX/Figure 1-source data 1/Figure 1-Source Data 1 original files/._Figure 1B ME8DKO rescued HA-MLPH.tif
- Figure 1-source data 1/Figure 1-Source Data 1 original files/Figure 1B ME8DKO rescued HA-Exo8 actin.tif
- __MACOSX/Figure 1-source data 1/Figure 1-Source Data 1 original files/._Figure 1B ME8DKO rescued HA-Exo8 actin.tif
- Figure 1-source data 1/Figure 1-Source Data 1 original files/Figure 1B ME8DKO rescued HA-Exo8.tif
- __MACOSX/Figure 1-source data 1/Figure 1-Source Data 1 original files/._Figure 1B ME8DKO rescued HA-Exo8.tif
