# Supplementary material for: Functional hierarchy among different Rab27 effectors involved in secretory granule exocytosis
Source: eLife. 2023 Feb 21;12:e82821. doi: 10.7554/eLife.82821 (PMC9988257; doi:10.7554/eLife.82821)
Supplement: Figure 3—source data 1. [file elife-82821-fig3-data1.zip]

Archive with 50 entries (48 files):
- Figure 3-source data 2/
- Figure 3-source data 2/.DS_Store
- __MACOSX/Figure 3-source data 2/._.DS_Store
- Figure 3-source data 2/Figure 3-source data 2.pdf
- __MACOSX/Figure 3-source data 2/._Figure 3-source data 2.pdf
- Figure 3-source data 2/Figure 3-source data 2 original files/
- Figure 3-source data 2/Figure 3-source data 2 original files/.DS_Store
- __MACOSX/Figure 3-source data 2/Figure 3-source data 2 original files/._.DS_Store
- Figure 3-source data 2/Figure 3-source data 2 original files/Figure 3E Myosin7a.tif
- __MACOSX/Figure 3-source data 2/Figure 3-source data 2 original files/._Figure 3E Myosin7a.tif
- Figure 3-source data 2/Figure 3-source data 2 original files/Figure 3A Rab27a.tif
- __MACOSX/Figure 3-source data 2/Figure 3-source data 2 original files/._Figure 3A Rab27a.tif
- Figure 3-source data 2/Figure 3-source data 2 original files/Figure 3C Exo8.tif
- __MACOSX/Figure 3-source data 2/Figure 3-source data 2 original files/._Figure 3C Exo8.tif
- Figure 3-source data 2/Figure 3-source data 2 original files/Figure 3A MLPH.tif
- __MACOSX/Figure 3-source data 2/Figure 3-source data 2 original files/._Figure 3A MLPH.tif
- Figure 3-source data 2/Figure 3-source data 2 original files/Figure 3E RIM2.tif
- __MACOSX/Figure 3-source data 2/Figure 3-source data 2 original files/._Figure 3E RIM2.tif
- Figure 3-source data 2/Figure 3-source data 2 original files/Figure 3E Flag-Mlph and Flag-Exo8.tif
- __MACOSX/Figure 3-source data 2/Figure 3-source data 2 original files/._Figure 3E Flag-Mlph and Flag-Exo8.tif
- Figure 3-source data 2/Figure 3-source data 2 original files/Figure 3A actin.tif
- __MACOSX/Figure 3-source data 2/Figure 3-source data 2 original files/._Figure 3A actin.tif
- Figure 3-source data 2/Figure 3-source data 2 original files/Figure 3E RIMBP2.tif
- __MACOSX/Figure 3-source data 2/Figure 3-source data 2 original files/._Figure 3E RIMBP2.tif
- Figure 3-source data 2/Figure 3-source data 2 original files/Figure 3C SEC6.tif
- __MACOSX/Figure 3-source data 2/Figure 3-source data 2 original files/._Figure 3C SEC6.tif
- Figure 3-source data 2/Figure 3-source data 2 original files/Figure 3E SEC10.tif
- __MACOSX/Figure 3-source data 2/Figure 3-source data 2 original files/._Figure 3E SEC10.tif
- Figure 3-source data 2/Figure 3-source data 2 original files/Figure 3E EXO70.tif
- __MACOSX/Figure 3-source data 2/Figure 3-source data 2 original files/._Figure 3E EXO70.tif
- Figure 3-source data 2/Figure 3-source data 2 original files/Figure 3E SEC6.tif
- __MACOSX/Figure 3-source data 2/Figure 3-source data 2 original files/._Figure 3E SEC6.tif
- Figure 3-source data 2/Figure 3-source data 2 original files/Figure 3A Myosin7.tif
- __MACOSX/Figure 3-source data 2/Figure 3-source data 2 original files/._Figure 3A Myosin7.tif
- Figure 3-source data 2/Figure 3-source data 2 original files/Figure 3E Rab27a.tif
- __MACOSX/Figure 3-source data 2/Figure 3-source data 2 original files/._Figure 3E Rab27a.tif
- Figure 3-source data 2/Figure 3-source data 2 original files/Figure 3B mCherry-Exo8.tif
- __MACOSX/Figure 3-source data 2/Figure 3-source data 2 original files/._Figure 3B mCherry-Exo8.tif
- Figure 3-source data 2/Figure 3-source data 2 original files/Figure 3E Myosin5a.tif
- __MACOSX/Figure 3-source data 2/Figure 3-source data 2 original files/._Figure 3E Myosin5a.tif
- Figure 3-source data 2/Figure 3-source data 2 original files/Figure 3C SEC10.tif
- __MACOSX/Figure 3-source data 2/Figure 3-source data 2 original files/._Figure 3C SEC10.tif
- Figure 3-source data 2/Figure 3-source data 2 original files/Figure 3B Flag-Mlph.tif
- __MACOSX/Figure 3-source data 2/Figure 3-source data 2 original files/._Figure 3B Flag-Mlph.tif
- Figure 3-source data 2/Figure 3-source data 2 original files/Figure 3A Ganuphilin.tif
- __MACOSX/Figure 3-source data 2/Figure 3-source data 2 original files/._Figure 3A Ganuphilin.tif
- Figure 3-source data 2/Figure 3-source data 2 original files/Figure 3A Exo8.tif
- __MACOSX/Figure 3-source data 2/Figure 3-source data 2 original files/._Figure 3A Exo8.tif
- Figure 3-source data 2/Figure 3-source data 2 original files/Figure 3C Mlph.tif
- __MACOSX/Figure 3-source data 2/Figure 3-source data 2 original files/._Figure 3C Mlph.tif
