# Supplementary material for: Functional hierarchy among different Rab27 effectors involved in secretory granule exocytosis
Source: eLife. 2023 Feb 21;12:e82821. doi: 10.7554/eLife.82821 (PMC9988257; doi:10.7554/eLife.82821)
Supplement: Figure 3—figure supplement 1—source data 1. [file elife-82821-fig3-figsupp1-data1.zip]

Archive with 12 entries (10 files):
- Figure 3-figure supplement 1-source data 3/
- Figure 3-figure supplement 1-source data 3/.DS_Store
- __MACOSX/Figure 3-figure supplement 1-source data 3/._.DS_Store
- Figure 3-figure supplement 1-source data 3/Figure 3-figure supplement 1-source data 3 original files/
- Figure 3-figure supplement 1-source data 3/Figure 3-figure supplement 1-source data 3.pdf
- __MACOSX/Figure 3-figure supplement 1-source data 3/._Figure 3-figure supplement 1-source data 3.pdf
- Figure 3-figure supplement 1-source data 3/Figure 3-figure supplement 1-source data 3 original files/.DS_Store
- __MACOSX/Figure 3-figure supplement 1-source data 3/Figure 3-figure supplement 1-source data 3 original files/._.DS_Store
- Figure 3-figure supplement 1-source data 3/Figure 3-figure supplement 1-source data 3 original files/figure supplement 1A actin.tif
- __MACOSX/Figure 3-figure supplement 1-source data 3/Figure 3-figure supplement 1-source data 3 original files/._figure supplement 1A actin.tif
- Figure 3-figure supplement 1-source data 3/Figure 3-figure supplement 1-source data 3 original files/figure supplement 1A Mlph.tif
- __MACOSX/Figure 3-figure supplement 1-source data 3/Figure 3-figure supplement 1-source data 3 original files/._figure supplement 1A Mlph.tif
