# Supplementary material for: Functional hierarchy among different Rab27 effectors involved in secretory granule exocytosis
Source: eLife. 2023 Feb 21;12:e82821. doi: 10.7554/eLife.82821 (PMC9988257; doi:10.7554/eLife.82821)
Supplement: Figure 3—figure supplement 2—source data 1. [file elife-82821-fig3-figsupp2-data1.zip]

Archive with 24 entries (22 files):
- Figure 3-figure supplement 2-source data 4/
- Figure 3-figure supplement 2-source data 4/.DS_Store
- __MACOSX/Figure 3-figure supplement 2-source data 4/._.DS_Store
- Figure 3-figure supplement 2-source data 4/Figure 3-figure supplement 2-source data 4 original files/
- Figure 3-figure supplement 2-source data 4/Figure 3-figure supplement 2-source data 4.pdf
- __MACOSX/Figure 3-figure supplement 2-source data 4/._Figure 3-figure supplement 2-source data 4.pdf
- Figure 3-figure supplement 2-source data 4/Figure 3-figure supplement 2-source data 4 original files/figure supplement 2B Flag 4th.tif
- __MACOSX/Figure 3-figure supplement 2-source data 4/Figure 3-figure supplement 2-source data 4 original files/._figure supplement 2B Flag 4th.tif
- Figure 3-figure supplement 2-source data 4/Figure 3-figure supplement 2-source data 4 original files/figure supplement 2B RFP 2nd.tif
- __MACOSX/Figure 3-figure supplement 2-source data 4/Figure 3-figure supplement 2-source data 4 original files/._figure supplement 2B RFP 2nd.tif
- Figure 3-figure supplement 2-source data 4/Figure 3-figure supplement 2-source data 4 original files/.DS_Store
- __MACOSX/Figure 3-figure supplement 2-source data 4/Figure 3-figure supplement 2-source data 4 original files/._.DS_Store
- Figure 3-figure supplement 2-source data 4/Figure 3-figure supplement 2-source data 4 original files/figure supplement 2B RFP 4th.tif
- __MACOSX/Figure 3-figure supplement 2-source data 4/Figure 3-figure supplement 2-source data 4 original files/._figure supplement 2B RFP 4th.tif
- Figure 3-figure supplement 2-source data 4/Figure 3-figure supplement 2-source data 4 original files/figure supplement 2B Flag 2nd.tif
- __MACOSX/Figure 3-figure supplement 2-source data 4/Figure 3-figure supplement 2-source data 4 original files/._figure supplement 2B Flag 2nd.tif
- Figure 3-figure supplement 2-source data 4/Figure 3-figure supplement 2-source data 4 original files/figure supplement 2B Flag 3rd.tif
- __MACOSX/Figure 3-figure supplement 2-source data 4/Figure 3-figure supplement 2-source data 4 original files/._figure supplement 2B Flag 3rd.tif
- Figure 3-figure supplement 2-source data 4/Figure 3-figure supplement 2-source data 4 original files/figure supplement 2B Flag 1st.tif
- __MACOSX/Figure 3-figure supplement 2-source data 4/Figure 3-figure supplement 2-source data 4 original files/._figure supplement 2B Flag 1st.tif
- Figure 3-figure supplement 2-source data 4/Figure 3-figure supplement 2-source data 4 original files/figure supplement 2B RFP 3rd.tif
- __MACOSX/Figure 3-figure supplement 2-source data 4/Figure 3-figure supplement 2-source data 4 original files/._figure supplement 2B RFP 3rd.tif
- Figure 3-figure supplement 2-source data 4/Figure 3-figure supplement 2-source data 4 original files/figure supplement 2B RFP 1st.tif
- __MACOSX/Figure 3-figure supplement 2-source data 4/Figure 3-figure supplement 2-source data 4 original files/._figure supplement 2B RFP 1st.tif
