# Supplementary material for: Functional hierarchy among different Rab27 effectors involved in secretory granule exocytosis
Source: eLife. 2023 Feb 21;12:e82821. doi: 10.7554/eLife.82821 (PMC9988257; doi:10.7554/eLife.82821)
Supplement: Figure 4—source data 1. [file elife-82821-fig4-data1.zip]

Archive with 12 entries (10 files):
- Figure 4-source data 5/
- Figure 4-source data 5/.DS_Store
- __MACOSX/Figure 4-source data 5/._.DS_Store
- Figure 4-source data 5/Figure 4-source data 5.pdf
- __MACOSX/Figure 4-source data 5/._Figure 4-source data 5.pdf
- Figure 4-source data 5/Figure 4-source data 5 original files/
- Figure 4-source data 5/Figure 4-source data 5 original files/Figure 4B Exo8.tif
- __MACOSX/Figure 4-source data 5/Figure 4-source data 5 original files/._Figure 4B Exo8.tif
- Figure 4-source data 5/Figure 4-source data 5 original files/.DS_Store
- __MACOSX/Figure 4-source data 5/Figure 4-source data 5 original files/._.DS_Store
- Figure 4-source data 5/Figure 4-source data 5 original files/Figure 4B Mlph.tif
- __MACOSX/Figure 4-source data 5/Figure 4-source data 5 original files/._Figure 4B Mlph.tif
