# Supplementary material for: Functional hierarchy among different Rab27 effectors involved in secretory granule exocytosis
Source: eLife. 2023 Feb 21;12:e82821. doi: 10.7554/eLife.82821 (PMC9988257; doi:10.7554/eLife.82821)
Supplement: Figure 4—figure supplement 1—source data 1. [file elife-82821-fig4-figsupp1-data1.zip]

Archive with 16 entries (14 files):
- Figure 4-figure supplement 1-source data 6/
- Figure 4-figure supplement 1-source data 6/.DS_Store
- __MACOSX/Figure 4-figure supplement 1-source data 6/._.DS_Store
- Figure 4-figure supplement 1-source data 6/Figure 4-figure supplement 1-source data 6 original files/
- Figure 4-figure supplement 1-source data 6/Figure 4-figure supplement 1-source data 6.pdf
- __MACOSX/Figure 4-figure supplement 1-source data 6/._Figure 4-figure supplement 1-source data 6.pdf
- Figure 4-figure supplement 1-source data 6/Figure 4-figure supplement 1-source data 6 original files/.DS_Store
- __MACOSX/Figure 4-figure supplement 1-source data 6/Figure 4-figure supplement 1-source data 6 original files/._.DS_Store
- Figure 4-figure supplement 1-source data 6/Figure 4-figure supplement 1-source data 6 original files/figure supplement 1A actin 1st.tif
- __MACOSX/Figure 4-figure supplement 1-source data 6/Figure 4-figure supplement 1-source data 6 original files/._figure supplement 1A actin 1st.tif
- Figure 4-figure supplement 1-source data 6/Figure 4-figure supplement 1-source data 6 original files/figure supplement 1A SEC8KD.tif
- __MACOSX/Figure 4-figure supplement 1-source data 6/Figure 4-figure supplement 1-source data 6 original files/._figure supplement 1A SEC8KD.tif
- Figure 4-figure supplement 1-source data 6/Figure 4-figure supplement 1-source data 6 original files/figure supplement 1A SEC10KD.tif
- __MACOSX/Figure 4-figure supplement 1-source data 6/Figure 4-figure supplement 1-source data 6 original files/._figure supplement 1A SEC10KD.tif
- Figure 4-figure supplement 1-source data 6/Figure 4-figure supplement 1-source data 6 original files/figure supplement 1A actin 2nd.tif
- __MACOSX/Figure 4-figure supplement 1-source data 6/Figure 4-figure supplement 1-source data 6 original files/._figure supplement 1A actin 2nd.tif
